# Supplementary material for: Mn-Doped Carbon Dots as Contrast Agents for Magnetic Resonance and Fluorescence Imaging
Source: Int J Mol Sci. 2025 Jun 29;26(13):6293. doi: 10.3390/ijms26136293 (PMC12249806; doi:10.3390/ijms26136293)
Supplement: Supplementary file 1 [file ijms-26-06293-s001.zip]

Archive with 1 entries (1 files):
- ijms-3676777-supplementary.pdf
